# Supplementary material for: Identification of Entry Factors Involved in Hepatitis C Virus Infection Based on Host-Mimicking Short Linear Motifs
Source: PLoS Comput Biol. 2017 Jan 27;13(1):e1005368. doi: 10.1371/journal.pcbi.1005368 (PMC5302801; doi:10.1371/journal.pcbi.1005368)
Supplement: S5 Table — (XLSX) [file pcbi.1005368.s015.xlsx]

## Sheet: S5 Table
S5 Table. HCV-targeted protein complexes
ID	Member (VIP in boldface)	Complex group	Complex ID in (database)
1	DLG4, ERBB4, GRIN2A, GRIN1	-	COM_2880(HPRD)
2	CASK, LIN7A, NRXN1, APBA1, LIN7B	-	COM_1485(HPRD)
3	CASK, DLG1, KCNJ4, LIN7A, APBA1, LIN7C	-	COM_2978(HPRD)
4	CASK, DLG1, LIN7A, APBA1, KCNJ12	-	COM_720(HPRD)
5	CASK, DLG1, LIN7A, APBA1	-	3207(CORUM)
6	EZR, MSN, RDX, SLC9A1	-	COM_1784(HPRD)
7	BIN1, EPN1, EPS15, AMPH, AP2M1, DENND1A, NECAP1, SNAP91, SYNJ1	-	COM_3052(HPRD)
8	AP2A1, CLTC, DNM1, ITSN1	-	COM_1725(HPRD)
9	AP2A1, CCNB1, EPN1, NUMB, CDK1, RALBP1, REPS2	-	COM_136(HPRD)
10	AP2A1, AP2A2, CCNB1, EPN1, NUMB, RALBP1	-	247(CORUM)
11	FHIT, HSPD1, MDH2, ALDH2, ETFB, FDXR, HSPE1	-	COM_3050(HPRD)
12	CANX, RBP4, TTR	A	COM_110(HPRD)
13	GAPDH, HMGB1, PDIA3, HMGB2, HSPA8	A	280(CORUM)
14	B2M, CALR, CANX, HLA-E, PDIA3, HLA-F, HLA-G, TAPBP	A	COM_78(HPRD)
15	CALR, CANX, PDIA3, CD1D	A	COM_79(HPRD)
16	CALR, HLA-A, PDIA3, PDIA2, TAP1, TAP2, TAPBP	A	COM_2723(HPRD)
17	CALR, HLA-A, HLA-B, PDIA3, TAP1, TAP2, TAPBP	A	COM_80(HPRD)
18	ABCA1, CSNK2A1, CSNK2A2, CSNK2B	A	COM_1607(HPRD)
19	CSNK2A1, CSNK2A2, HMGB1, CSNK2B	A	2719(CORUM)
20	ANXA6, PTK2B, RASA1, FYN	B	COM_103(HPRD)
21	A2M, ANXA6, LRP1	B	2710(CORUM), COM_1753(HPRD)
22	ADRA1B, AHSG, ALB, APOA1, APOE, CFH, DCD, DMD, FN1, GABBR1, GSN, HP, ITGB5, KRT1, KRT13, NPHS1, PPBP, SORBS3, TLN2, TTR, AGA, AMPD3, AP1M1, AP4E1, APOA2, APOA4, APOC1, APOC2, APOC3, ATM, BBC3, C12orf35, C4orf41, CABLES1, CACNA1I, CAMTA1, CDC45L, CDCP1, CFB, CFD, CHKB, CLCA2, CNOT1, CRB1, CROT, CST3, CTAGE5, CTSL1, DDB1, DERL1, DGKG, DICER1, EXOC6, F2, F7, FAM113B, FAM71E2, FAM75A7, FGA, GCN1L1, G…	B	COM_2971(HPRD)
23	APOA1, CLU, FN1, KRT1, TTR, ABCA6, APOC1, APOC3, C1QA, C1QC, CP, CTSL1, DNTT, FAM83C, FGA, IGKC, KIAA0754, KRT16, KRT9, LECT1, MOCOS, NLRP1, PDE4B, PTPN5, QDPR, ROBO3, RRP1B, SAFB2, SERTAD3, SETX, SMPDL3A, SPEF2, TNS3, TXNDC2	B	COM_2970(HPRD)
24	APOA1, C3, FN1, IGHM, KRT1, ACPP, APOL1, BAZ1B, CTR9, IGHG1, IGKC, KRT9, OR5H6, PAPPA, RUNX1, TIAM1	B	COM_2973(HPRD)
25	ALB, APOA1, FN1, TF, TTR, CTSL1, IGHG1, IGKC, KRT72, RYR1, SERPIND1, SETX, UPF1	B	COM_2974(HPRD)
26	CANX, CD9, ITGB1	B	COM_109(HPRD)
27	CD63, CD81, ITGB1, ITGA3, PI4KA	B	COM_318(HPRD)
28	CD63, CD81, CD9, ITGB1	B	COM_282(HPRD)
29	CD63, CD81, CD9, KIT	B	COM_472(HPRD)
30	ITGB1, PKD1, RAP1A	B	2416(CORUM)
31	ITGA5, ITGB1, PPAP2B	B	COM_2363(HPRD)
32	ITGA5, ITGB1, SPP1	B	3112(CORUM)
33	ADAM15, ITGA5, ITGB1	B	2384(CORUM), COM_275(HPRD)
34	ITGA5, ITGB1, TGM2	B	COM_274(HPRD)
35	FN1, ITGA5, ITGB1, PECAM1	B	COM_269(HPRD)
36	FN1, ITGA5, ITGB1, NOV	B	2850(CORUM)
37	FN1, ITGA5, ITGB1	B	COM_2388(HPRD)
38	FN1, ITGA5, ITGB1, TGM2	B	2383(CORUM)
39	FN1, SPP1, VTN, LGALS1, THBS1	B	COM_1454(HPRD)
40	CIB1, ITGA2B, WAS	B	COM_2694(HPRD)
41	FN1, ITGA2B, TGM2, ITGB3	B	2376(CORUM)
42	ITGAV, PTK2B, PXN, ITGB3	B	2363(CORUM)
43	GNA12, ITGAV, P2RY2	B	3110(CORUM)
44	ITGAV, ITGB1, SPP1	B	2885(CORUM)
45	ITGAV, ITGB5, VTN	B	3117(CORUM), COM_436(HPRD)
46	ITGAV, ITGB5, SPP1	B	2347(CORUM), COM_1772(HPRD)
47	ADAM9, ITGAV, ITGB5	B	2346(CORUM), COM_437(HPRD)
48	ITGAV, ITGB5, PLAUR	B	2343(CORUM), COM_435(HPRD)
49	CD81, GNAQ, GNB1, GNB3, ADGRG1, GNA11, GNB2, GNB4	B	117(CORUM)
50	GNA12, GNA13, GNAO1, GNAQ, TSHR, GNA11, GNAI1, GNAI2, GNAI3, GNAS	B	COM_357(HPRD)
51	EVL, VASP, WAS, WASL, ABI1, APBB1, CYFIP2, ENAH, NCKAP1, WASF2, WIPF1, WIPF2	C	COM_2696(HPRD)
52	CDC42, PRKCI, YWHAZ, ARHGEF2, CYFIP1, CYFIP2, DOCK7, KCTD20, KIAA0802, MYBBP1A, PNMA1, PNMA2, PPP2CB, PPP2R1A, RNF41, SMARCA4, TIAF1, USP7, USP9X, YWHAH	C	COM_1604(HPRD)
53	PARD3, PARD6B, PRKCI	C	956(CORUM)
54	PARD3, PARD6A, PLCB3	C	5535(CORUM)
55	PARD3, PARD6A, PLCB1	C	5534(CORUM)
56	F11R, F2RL2, PRKCZ	C	COM_2809(HPRD)
57	F2RL2, PARD6A, PRKCZ	C	COM_2810(HPRD)
58	CDC42, PARD6B, PRKCI, PRKCZ, PDRG1, PIH1D1, RPAP3, SUGT1, TSC1	C	COM_1603(HPRD)
59	ACVR1B, ACVR1C, TGFBR1, ACVR2B, GDF11	C	COM_2494(HPRD)
60	TGFB3, TGFBR1, TGFBR2	C	3028(CORUM)
61	TGFB1, TGFBR1, TGFBR2	C	3027(CORUM)
62	PARD6A, TGFBR1, TGFBR2	C	1779(CORUM)
63	BCAR1, CDH1, CTNNB1, JUP, PKD1, PXN, SRC, TLN1, VCL, ACTN1, PTK2	D	5177(CORUM)
64	CDH2, CTNNB1, ERBB2IP	D	COM_102(HPRD)
65	CTNNA1, CTNNB1, F2RL2, CDH5	D	COM_2800(HPRD)
66	CTNNB1, KDR, TJP1, CDH5	D	5772(CORUM)
67	CDH1, CTNNA1, CTNNB1, MYO7A, VEZT	D	COM_1645(HPRD)
68	CDH1, CTNNA1, CTNNB1	D	COM_2899(HPRD)
69	CDH1, CTNNA1, CTNNB1, SDCBP	D	COM_116(HPRD)
70	CDH1, CTNNB1, TJP1	D	COM_120(HPRD)
71	CDH1, CTNNB1, FLOT2, PKD1	D	522(CORUM)
72	CDH1, CTNNB1, PKD1	D	521(CORUM)
73	AXIN1, CDH1, CTNNB1, APC, GLIS2, HNF4A	D	COM_2563(HPRD)
74	KDR, NRP1, VEGFA	D	4062(CORUM), 5696(CORUM), 5698(CORUM)
75	KRT18, KRT8, TRO	D	COM_447(HPRD)
76	ACTA1, ACTL6A, TUBB, ARC, GTF2A1, GTF2B, GTF2E1, GTF2E2, GTF2F1, GTF2H4, MED1, MED21, SMARCA4, SMARCB1, SMARCC1, SMARCC2, SMARCD1, SMARCE1, TAF1	D	COM_2870(HPRD)
77	HSPA5, HSPA9, HSPB1, HSPA1A, TP53	D	COM_2881(HPRD)
78	HSPA5, P4HB, PDIA6, DNAJB11, HSP90B1, PPIB, SDF2L1	D	COM_1469(HPRD)
79	EEF1G, HSPA5, TUBB, DDB1, EEF1A1, HNRNPU, MATR3, PFKL, SFPQ, SNW1, TUBB4, UBR5	D	COM_242(HPRD)
80	EEF1G, HSPA5, TUBB, ABCF2, CDC5L, DDB1, DDX23, EEF1A1, EFTUD2, HNRNPU, MATR3, MSH2, PFKL, PRPF8, SFPQ, SNRNP200, SNW1, UBR5	D	1335(CORUM)
81	NCL, SSB, TROVE2	D	COM_503(HPRD)
82	ACTB, HSPA4, NCL, MYH10, NONO, NPM1, PARP1, RAD50, TLE1, TOP2B	D	1729(CORUM)
83	CALR, HSPA5, SSB, CALM2, EIF3L, H2AFX, HIST2H4B, HIST3H2BB, HNRNPR, NPM1, PABPC1, SSRP1, SUPT16H	D	1223(CORUM)
84	EPB41L2, SPTAN1, SPTBN1, PRDM12	D	COM_624(HPRD)
85	ACTB, C1QBP, EMD, IQGAP1, API5, CKB, DDX39A, HDGF, HIST1H1A, HNRNPK, HNRNPL, HNRNPU, ILF3, LEMD3, LMNB1, LSM8, NMI, PDCD4, RBL2, SNRPD1, THRA, YWHAE, YWHAQ	D	5615(CORUM)
86	ACTB, EMD, G3BP1, SSB, BANF1, BCCIP, CDC37, HNRNPK, LMNB1, LSM2, LSM8, SAP130, SNRPD1, YWHAB, YWHAE, ZRANB2	D	5613(CORUM)
87	ACTB, EMD, SPTAN1, BANF2, CHD4, DPY30, HDAC1, HDAC3, HIST1H3A, LMNB1, MED4, NMI, RBL1, RBL2, RCOR1, SAP18, SMARCB1, SMARCC1, SMARCC2, TBL1XR1, TBL1Y, TRIM28	D	5614(CORUM)
88	ACTB, EMD, SPTAN1, LMNA, LMNB1, NMI	D	5608(CORUM)
89	ACTB, EMD, SPTAN1, NMI	D	5606(CORUM)
90	ACTB, EMD, SPTAN1, CNN3, LMO7, MYH9, MYO1E, SIKE1	D	5604(CORUM)
91	ACTB, APP, DNM1, HSP90AA1, MAP3K5, SPTAN1, TUBB, YWHAZ, APBB1, CRYAB, GFAP, HSPA8, MBP, NEFL, NSF, PGAM1, PPIA, STXBP1, UCHL1, UNG	D	COM_2501(HPRD)
92	ACTB, TUBA1B, TUBB, CCT2, CCT3, CCT4, CCT5, CCT6A, CCT7, CCT8, TCP1	D	COM_33(HPRD)
93	ACTB, ACTN4, ANXA6, FLNA, KRT1, KRT8, PLEC1, SPTAN1, TJP1, TUBB, VIM, KRT10, TUBA1C, TUBB4	D	COM_2796(HPRD)
94	ACTB, ACTN4, ALB, C1QBP, CDH1, CTNNA1, CTNNB1, GBAS, HSP90AA1, HSPA5, HSPA9, HSPD1, KRT1, KRT18, KRT8, SET, TGM2, ACADVL, ACTG1, ACTG2, ANP32B, HSPA1A, KRT9, LMNA, NIPSNAP1, PIPOX, POLR2E, XRCC5	D	COM_2745(HPRD)
95	ACTB, ACTN4, ALB, CTNNB1, HSPA5, KRT1, TGM2, APC2, CAPZA1, CAPZA2, DDB1, KRT9, MCM5, RPSA, SEC23A, TRIM28	D	COM_2746(HPRD)
96	ACTB, ACTN4, PTPRB, SVIL, 29665, HSP90AB1, HSPA1A, HSPA8, ITGB2, LAMA3, MPP3, PI4KA	D	725(CORUM)
97	ACTB, ACTL6A, RUVBL1, BRD8, C20orf20, DMAP1, EP400, EPC1, HSPA1A, ING3, KAT5, MEAF6, MORF4L1, MORF4L2, RSL1D1, RUVBL2, TRRAP, YEATS4	D	COM_1727(HPRD)
98	ACTB, ACTL6A, RUVBL1, BRD8, DMAP1, EP400, EPC1, EPC2, ING3, KAT5, MEAF6, MORF4L1, RUVBL2, TRRAP, YEATS4	D	COM_1726(HPRD)
99	ACTB, ACTL6A, RUVBL1, ACTL6B, EP400, RUVBL2, TRRAP	D	1166(CORUM)
100	FLNA, GAPDH, PKM2, SPTAN1, TPM3, AARS, ACTG1, ACTN1, ALDOA, C12orf10, EEF2, EIF3H, EIF3M, FASN, GNAI2, HSP90AB1, HSPA1A, HSPH1, IARS2, LDHA, MDH1, MTHFD1, MYH9, NANS, NUMA1, PGK1, PRKDC, PSAT1, PSMB5, PSMD1, RPL5, RPL7, RPLP0, RPS3A, RPS4X, RPS6, RPSA, TCP1, UBA1, XPO1	E	COM_2750(HPRD)
101	RPL29, RPL7A, UBA52, RPL10, RPL10A, RPL11, RPL12, RPL13, RPL13A, RPL14, RPL15, RPL17, RPL18, RPL18A, RPL19, RPL21, RPL22, RPL23, RPL23A, RPL24, RPL26, RPL27, RPL27A, RPL28, RPL3, RPL30, RPL31, RPL32, RPL34, RPL35, RPL35A, RPL36, RPL36A, RPL37, RPL37A, RPL38, RPL39, RPL4, RPL41, RPL5, RPL6, RPL7, RPL8, RPL9, RPLP0, RPLP1, RPLP2	E	308(CORUM)
102	RPL29, RPL7A, RPS27, UBA52, FAU, RPL10, RPL10A, RPL11, RPL12, RPL13, RPL13A, RPL14, RPL15, RPL17, RPL18, RPL18A, RPL19, RPL21, RPL22, RPL23, RPL23A, RPL24, RPL26, RPL27, RPL27A, RPL28, RPL3, RPL30, RPL31, RPL32, RPL34, RPL35, RPL35A, RPL36, RPL36A, RPL37, RPL37A, RPL38, RPL39, RPL4, RPL41, RPL5, RPL6, RPL7, RPL8, RPL9, RPLP0, RPLP1, RPLP2, RPS10, RPS11, RPS12, RPS13, RPS14, RPS15, RPS15A, RPS16, …	E	306(CORUM)
103	BRIX1, HNRNPM, NCL, RPL29, RPL7A, ACTA2, ACTG2, DDX21, DHX9, EBNA1BP2, EEF1A1, EEF2, FBL, GNL3, H1FX, HIST1H1D, HIST1H2BM, HNRNPA1, HNRNPU, IGF2BP1, ILF2, ILF3, LUC7L2, LYAR, MYBBP1A, NAP1L1, NHP2L1, NOLC1, NOP56, NOP58, NPM1, PWP1, RBM28, RPL10, RPL10A, RPL11, RPL12, RPL13, RPL13A, RPL14, RPL15, RPL17, RPL18, RPL18A, RPL19, RPL21, RPL22, RPL23, RPL23A, RPL24, RPL26, RPL27, RPL27A, RPL28, RPL3, R…	E	3055(CORUM)
104	FN1, NCL, RPL7A, DDX1, DDX21, DDX24, DDX5, GAS8, GTPBP4, MYBBP1A, NOP56, NOP58, PES1, PIN4, RPL10A, RPL17, RPL21, RPL26, RPL4, RPL6, RPL7, RPLP0, RPS3, RPS3A, RPS9, TPX2, TUBA4A	E	COM_1422(HPRD)
105	FADD, TRADD, TRAF2, BIRC2, CASP8, KRR1, TNFRSF1A	E	COM_1652(HPRD)
106	FADD, TRADD, TRAF2	E	5541(CORUM)
107	CHUK, IKBKB, IKBKG, KPNA2, LRPPRC, CD3EAP, CUL1, FBXW11, IQGAP2, MCC, MTIF2, NFKB1, NFKB2, NFKBIB, PDCD2, POLR1A, POLR1B, POLR1D, POLR1E, POLR2H, POLR2L, RASAL2, REL, RELA, SKP1	E	5233(CORUM), COM_2301(HPRD)
108	CHUK, GLG1, IKBKG, DDX3X, GTF2I, MAP3K8, NFKB1, NFKB2, NFKBIA, NFKBIB, REL, RELA, RELB, RPL30, RPL6, RPS13, TNIP2	E	5232(CORUM), COM_2298(HPRD)
109	CHUK, HSP90AA1, IKBKG, ATG16L1, CCAR1, CDC37, HSP90AB1, NFKBIB, TBK1, TXLNA	E	5286(CORUM)
110	CHUK, HSP90AA1, IKBKB, IKBKG, CDC37, FBL, HSP90AB1, RPL30, RPL4, RPL6, RPL8, RPS11, RPS13	E	COM_2286(HPRD)
111	CHUK, HSP90AA1, IKBKB, IKBKG, CDC37, FBL, HSP90AB1, MAP3K14, RPL30, RPL4, RPL6, RPL8, RPS11, RPS13	E	5266(CORUM), COM_2287(HPRD)
112	CHUK, IKBKB, IKBKG, FBXW7, MAP3K14, NFKB2, REL, RELA, SEC16A, USP9X	E	COM_2299(HPRD)
113	CHUK, IKBKB, IKBKG, FBXW7, MAP3K14, NFKB2, REL, RELA, SEC16A, USP2	E	5194(CORUM)
114	ARRB2, CHUK, IKBKB, MAP3K14	E	COM_2635(HPRD)
115	ARRB1, CHUK, IKBKB, MAP3K14	E	COM_2634(HPRD)
116	CHUK, IKBKB, IKBKG, TROVE2, CREBBP, NCOA2, NCOA3	E	2727(CORUM)
117	CHUK, IKBKB, IKBKG, AURKA, TPX2	E	COM_3027(HPRD)
118	CHUK, HSP90AA1, IKBKB, IKBKG, CDC37	E	COM_376(HPRD)
119	CHUK, IKBKB, IKBKG, SRC	E	COM_2381(HPRD)
120	CHUK, IKBKB, IKBKG	E	2121(CORUM), 5844(CORUM)
121	CHUK, IKBKB, IKBKG, ERC1	E	2118(CORUM)
122	MAP3K7, MAP3K7IP2, TLR3, TRAF6, EIF2AK2	E	COM_577(HPRD)
123	MAP3K7, MAP3K7IP2, TLR3	E	COM_1011(HPRD)
124	HSP90AA1, MAP3K7, MAP3K7IP2, CDC37, FKBP5, HSP90AB1, MAP3K7IP1, MAP3K7IP3	E	COM_2293(HPRD)
125	IKBKG, MAP3K7, TRAF6, IRAK1	E	COM_2996(HPRD)
126	IKBKG, MAP3K7, TLR4, TRAF6, UBE2N, BIRC2, BIRC3, MYD88, TICAM1	E	COM_3112(HPRD)
127	IKBKG, MAP3K7, TRAF6, UBE2N, BIRC2, BIRC3, MAP2K4, MYD88	E	COM_3111(HPRD)
128	IKBKG, MAP3K7, TRAF2, UBE2N, BIRC2, BIRC3, CD40, MAP2K4, MAP3K1	E	COM_3108(HPRD)
129	HSP90AA1, NR3C1, PPP5C, PPID	E	COM_335(HPRD)
130	HSP90AA1, HSPA4, HSPA5, ASH2L, HCFC1, HDAC1, HDAC2, HSP90AB1, HSPA8, OGT, RBBP4, RBBP7, SAP30, SETD1A, SIN3A, SIN3B, SP1, SUDS3, WDR5	E	2721(CORUM)
131	HSPA9, MARK2, YWHAZ, CDC37, HSP90AB1, MAP2K5, MAP3K3, PDRG1, PFDN2, YWHAB, YWHAE, YWHAG, YWHAH, YWHAQ	E	COM_2309(HPRD)
132	HSP90AA1, HSPA4, MARK2, YWHAZ, CDC37, HSP90AB1, MAP2K5, MAP3K3, PDRG1, PFDN2, TRAF7, YWHAB, YWHAE, YWHAG, YWHAH, YWHAQ	E	5199(CORUM)
133	HSP90AA1, IRS4, WDR6, YWHAZ, HSPA1A, YWHAB, YWHAE	E	COM_368(HPRD)
134	GNB2L1, PLEC1, PRKCD	-	COM_1780(HPRD)
135	IL6ST, PRKCD, STAT3	-	1519(CORUM)
136	AKT1, HSP90AA1, NOS3	F	5718(CORUM)
137	CAV1, DAG1, NOS3, UTRN, SGCE	F	753(CORUM)
138	CAV1, NOS3, NOSTRIN	F	550(CORUM)
139	AQP4, DAG1, DMD, SNTA1	F	COM_235(HPRD)
140	DAG1, DMD, UTRN, DRP2	F	COM_234(HPRD)
141	CAV1, ESR1, VDAC1	F	5862(CORUM)
142	ESR1, IGF1R, SHC1	F	COM_2966(HPRD)
143	BCAR1, ESR1, PIK3R1, SRC	F	2470(CORUM)
144	CAV1, SRC, YES1, GP2	F	COM_530(HPRD)
145	AKT1, NR3C1, SRC, MAPK1, MAPK14, MAPK8	F	COM_2758(HPRD)
146	CRK, EGFR, PTPN11, SHC1, SRC, STAT5B	F	COM_2588(HPRD)
147	BRAF, CRK, EGFR, FRS2, RAP1GAP, RAPGEF1	F	COM_252(HPRD)
148	BCAR1, NPHP1, TNS1	F	COM_769(HPRD)
149	AKT1, DOCK1, ELMO1	F	COM_2515(HPRD)
150	CRK, DOCK1, ELMO1	F	5343(CORUM)
151	DOCK1, ELMO1, RAC1	F	5342(CORUM)
152	BCAR1, CRK, DOCK1, ITGB5	F	COM_434(HPRD)
153	BCAR1, CRK, DOCK1	F	2962(CORUM)
154	BCAR1, CRK, SRCIN1	F	COM_516(HPRD)
155	PDGFRB, PTEN, SLC9A3R2, SLC9A3R1	F	COM_2874(HPRD)
156	PDGFRB, PIK3R1, PIK3R2, NFKB1, PIK3R3	F	COM_2898(HPRD)
157	CBL, PTK2B, SORBS2	F	5709(CORUM)
158	ABL1, CBL, PIK3R2	F	COM_2584(HPRD)
159	ABL1, CBL, NCK1	F	COM_535(HPRD)
160	CBL, PIK3R2, SYK	F	COM_2582(HPRD)
161	CBL, PIK3R1, SYK	F	COM_2580(HPRD)
162	GRB2, PDGFRA, PTPN11	F	COM_72(HPRD)
163	FRS2, GRB2, PTPN11	F	COM_73(HPRD)
164	PDGFRA, PIK3R1, PTPN11, PLCG1	F	2551(CORUM)
165	GRB2, PIK3R1, SOS1, LAT, PLCG1	F	2922(CORUM)
166	CBL, GRB2, PIK3R1, LAT, LCP2, PLCG1, VAV1	F	2529(CORUM)
167	BCAR1, BLNK, CRK, GRB2, PIK3R1, SOS1, SH3KBP1	F	COM_69(HPRD)
168	BCAR1, CBL, CRK, GRB2, PIK3R1, SOS1, SH3KBP1	F	2480(CORUM)
169	ERBB3, GRB2, SRC	F	COM_2592(HPRD)
170	CBL, GRB2, PIK3R1	F	COM_2764(HPRD)
171	ABL1, CBL, GRB2	F	COM_2571(HPRD)
172	CBL, GRB2, RET	F	COM_2875(HPRD)
173	CBL, EGFR, GRB2	F	2542(CORUM)
174	CBL, GRB2, SHC1, LCP2	F	2535(CORUM), COM_70(HPRD)
175	GAB1, GRB2, MET	F	COM_2558(HPRD)
176	EGFR, GRB2, SHC1	F	COM_2589(HPRD)
177	EGFR, GRB2, PLEC1, SHC1	F	COM_1781(HPRD)
178	GRB2, SHC1, SOS1	F	COM_74(HPRD)
179	GAB1, GRB2, SHC1	F	COM_75(HPRD)
180	AKT1, PAK1, SORBS2, BAD	F	COM_2642(HPRD)
181	AKT1, PAK1, SORBS2, MBP	F	COM_2638(HPRD)
182	NCK1, PAK1, SORBS2	F	COM_2636(HPRD)
183	ARHGEF7, GIT2, PAK1, PXN	F	COM_1671(HPRD)
184	ABL1, DOK2, PXN	F	COM_2660(HPRD)
185	CD44, ERBB2, WASL, ACTR2, ACTR3	F	COM_3040(HPRD)
186	EGFR, ERBB2, PIK3C2B, PIK3C2A	F	1185(CORUM)
187	SNX1, SNX2, TFRC, SNX4	F	1104(CORUM)
188	PDGFRA, SNX1, SNX2, SNX4	F	1096(CORUM)
189	EGFR, SNX1, SNX2, SNX4	F	1095(CORUM)
190	INSR, SNX1, SNX2, SNX4	F	1093(CORUM)
